# Supplementary material for: N6-methyladenosine (m6A) reader Pho92 is recruited co-transcriptionally and couples translation to mRNA decay to promote meiotic fitness in yeast
Source: eLife. 2022 Nov 24;11:e84034. doi: 10.7554/eLife.84034 (PMC9731578; doi:10.7554/eLife.84034)
Supplement: Figure 1—figure supplement 1—source data 1. [file elife-84034-fig1-figsupp1-data1.zip]

Archive with 2 entries (2 files):
- Figure 1 - figure supplement 1 - source data 1.pdf
- Figure 1 - figure supplement 1 - source data 1.tif
