# Supplementary material for: N6-methyladenosine (m6A) reader Pho92 is recruited co-transcriptionally and couples translation to mRNA decay to promote meiotic fitness in yeast
Source: eLife. 2022 Nov 24;11:e84034. doi: 10.7554/eLife.84034 (PMC9731578; doi:10.7554/eLife.84034)
Supplement: Figure 4—source data 2. [file elife-84034-fig4-data2.zip]

Archive with 2 entries (2 files):
- Figure 4 - source data 2.pdf
- Figure 4 - source data 2.tif
